# Supplementary material for: Direct Ink Writing and Photocrosslinking of Hydroxypropyl Cellulose into Stable 3D Parts Using Methacrylation and Blending
Source: Polymers (Basel). 2025 Jan 22;17(3):278. doi: 10.3390/polym17030278 (PMC11821224; doi:10.3390/polym17030278)
Supplement: Supplementary file 1 [file polymers-17-00278-s001.zip]

Archive with 1 entries (1 files):
- polymers-3385670-supplementary.pdf
